# Supplementary material for: Efficacy of BCG Vaccination against COVID-19: Systematic Review and Meta-Analysis of Randomized Controlled Trials
Source: J Clin Med. 2023 Feb 1;12(3):1154. doi: 10.3390/jcm12031154 (PMC9917948; doi:10.3390/jcm12031154)
Supplement: Supplementary file 1 [file jcm-12-01154-s001.zip]

Archive with 1 entries (1 files):
- jcm-2112541-supplementary.pdf
